# Supplementary material for: Using Three Indirect Measures to Assess the Role of Sexuality-Related Associations and Interpretations for Women’s Sexual Desire: An Internet-Based Experimental Study
Source: Arch Sex Behav. 2021 Apr 12;50(6):2471–84. doi: 10.1007/s10508-020-01897-3 (PMC8416817; doi:10.1007/s10508-020-01897-3)
Supplement: Supplementary file 1 — Supplementary material 1 (XLSX 13 kb) [file 10508_2020_1897_MOESM1_ESM.xlsx]

## Sheet: German (Original)
Wortsalat	Beispiele für gebildete Sätze
SST: Affektive Valenz	Positive sexualitsbezogene Sätze	Negative sexualitsbezogene Sätze
spüre Verlangen häufig sexuelles selten ich	sexuelles Verlangen spüre ich häufig	sexuelles Verlangen spüre ich selten
Verlangen nie ich habe oft sexuelles	sexuelles Verlangen habe ich oft	sexuelles Verlangen habe ich nie
ich sexuelles wenig erlebe ständig Verlangen	sexuelles Verlangen erlebe ich ständig	sexuelles Verlangen erlebe ich wenig
für Sex frustrierend erfüllend ist mich	Sex ist für mich erfüllend	Sex ist für mich frustrierend
mich enttäuschend Sex für befriedigend ist	Sex ist für mich befriedigend	Sex ist für mich enttäuschend
vermeiden versuche genießen zu ich Sex	Sex versuche ich zu genießen	Sex versuche ich zu vermeiden
Phantasien ich aus lebe blende erotische	ich lebe erotische Phantasien aus	ich blende erotische Phantasien aus
Lust Frust Sex beim ich spüre	ich spüre Lust beim Sex	ich spüre Frust beim Sex
habe Sex Begehren aus Pflichtgefühl ich	Sex habe ich aus Begehren	Sex habe ich aus Pflichtgefühl
für ich mich gegen entscheide Sex	ich entscheide mich für Sex	ich entscheide mich gegen Sex
SST: Motivationaler Wert	Sexualitätsbezogene Sätze	Nicht-sexualitätsbezogene Sätze
nach ich Harmonie mich Erotik sehne	ich sehne mich nach Erotik	ich sehne mich nach Harmonie
ich mich Erholung Intimität sehne nach	ich sehne mich nach Intimität	ich sehne mich nach Erholung
Sex Leidenschaft Sport wichtig beim ist	beim Sex ist Leidenschaft wichtig	beim Sport ist Leidenschaft wichtig
wichtig Erfahrungen erotische mir intensive sind	mir sind erotische Erfahrungen wichtig	mir sind intensive Erfahrungen wichtig
verstanden gerne ich werden verführt möchte	ich möchte gerne verführt werden	ich möchte gerne verstanden werden
habe Schokolade Lust auf Sexualität ich	ich habe Lust auf Sexualität	ich habe Lust auf Schokolade
ich Frau bin leidenschaftliche tatkräftige eine	ich bin eine leidenschaftliche Frau	ich bin eine tatkräftige Frau
sinnlicher ich fleißiger ein bin Mensch	ich bin ein sinnlicher Mensch	ich bin ein fleißiger Mensch
Person eine spontane ich erotische bin	ich bin eine erotische Person	ich bin eine spontane Person
Leben Sexualität dazu gehört Abschied zum	Sexualität gehört zum Leben dazu	Abschied gehört zum Leben dazu

## Sheet: English (translation)
Scrambled sentences	Examples sentences
SST: Affective valence of sex	Positive sexual sentences	Negative sexual sentences
sexual often feel desire rarely I	I often feel sexual desire	I rarely feel sexual desire
Never desire I often have sexual	I often have sexual desire	I never have sexual desire
I little sexual experience desire constant	I experience constant sexual desire	I experience little sexual desire
frustratingly fulfilling for sex is me	Sex is fulfilling for me	Sex is frustrating for me
is for disappointing sex satisfying me	Sex is satisfying for me	Sex is disappointing for me
avoid trying to enjoy to I sex	I try to enjoy sex	I try to avoid sex
fantasies I live out block erotic	I live out erotic fantasies	I block out erotic fantasies
pleasure during frustration I sex feel	I feel pleasure during sex	I feel frustration during sex
have sex desire out of a sense of duty I	I have sex out of desire	I have sex out of a sense of duty
I to choose having against sex	I choose to have sex	I decide not to have sex
SST: Motivational value of sex	Sexual sentences	Neutral/Non-sexual sentences
harmony long I for sensuality	I long for sensuality	I long for harmony
relaxation I long for Intimacy	I long for intimacy	I long for relaxation
sex passion is important in sports	passion is important in sex	passion is important in sports
important experiences erotic to me are intensive	intensive experiences are important to me	erotic experiences are important to me
understood I would like to be seduced	I would like to be seduced	I would like to be understood
have chocolate desire for sexuality I	I have a desire for sexuality	I have a desire for chocolate
dynamic am a passionate I woman	I am a passionate woman	I am a dynamic woman
sensual I a dynamic person am	I am a sensual person	I am a hard-working person
individual a spontaneous I am erotic	I am an erotic individual	I am a spontaneous individual
of life part sexuality farewell is	Sexuality is part of life	Farewell is part of life
Note: The number of words per sentence may differ in English
